# Supplementary material for: Face Orientation and Motion Differently Affect the Deployment of Visual Attention in Newborns and 4-Month-Old Infants
Source: PLoS One. 2015 Sep 14;10(9):e0136965. doi: 10.1371/journal.pone.0136965 (PMC4569357; doi:10.1371/journal.pone.0136965)
Supplement: S1 Data — (XLSX) [file pone.0136965.s001.xlsx]

## Sheet: Foglio1
Experiment 1a: Percentage of valid trials for each condition
Subject	UpC/UpP	UpC/InvP	InvC/UpP	InvC/InvP
s1	66.67	77.78	88.89	66.67
s2	42.86	66.67	66.67	66.67
s3	12.5	55.56	11.11	12.5
s4	50	44.44	22.22	16.67
s5	40	64.29	84.62	71.43
s6	77.78	55.56	77.78	55.56
s7	88.89	66.67	55.56	66.67
s8	22.22	55.56	11.11	33.33
s9	20	80	50	25
s10	28.57	26.67	25	26.67
s11	69.23	78.57	71.43	88.89
s12	88.89	77.78	50	27.78
s13	23.53	40	31.25	40
s14	20	33.33	22.22	55.56
s15	46.67	60	25	20
s16	61.11	38.89	55.56	50
s17	61.11	33.33	44.44	55.56
s18	66.67	33.33	66.67	33.33
s19	42.86	23.53	23.53	46.15
s20	22.22	38.89	11.11	38.89
Experiment 1b: Percentage of valid trials for each condition
Subject	UpC/UpP	UpC/InvP	InvC/UpP	InvC/InvP
s1	0.666667	0.666667	0.75	0.666667
s2	1	0.5	0.6	0.25
s3	0.333333	0.333333	1	1
s4	0.333333	0.666667	0.75	0.5
s5	0.8	0.6	0.833333	0.75
s6	0.8	1	0.75	0.833333
s7	0.25	0.25	0.333333	1
s8	1	1	1	0.666667
s9	1	1	1	0.666667
s10	0.833333	0.5	1	0.833333
s11	0.666667	0.666667	0.5	0.333333
s12	0.333333	0.333333	0.4	0.5
s13	0.166667	0.333333	0.166667	0.666667
s14	0.166667	0.5	0.166667	0.166667
LEGEND
UpC/UpP	Upright central/ Upright peripheral
UpC/InvP	Upright central/ Inverted peripheral
InvC/UpP	Inverted central/ Upright peripheral
InvC/InvP	Inverted central/ Inverted peripheral
Experiment 2a: Percentage of valid trials for each condition
Subject	UpS/InvD	InvS/UpD	UpD/invS	InvD/UpS
s1	72.22	72.22	100	83.33
s2	33.33	22.22	27.78	16.67
s3	58.33	75	64.29	62.5
s4	16.67	16.67	28.57	20
s5	50	44.44	55.56	37.5
s6	37.5	42.86	22.22	16.67
s7	16.67	75	57.14	40
s8	23.08	13.33	42.36	33.33
s9	71.42	53.33	78.57	41.67
s10	50	71.43	40	60
s11	40	50	80	40
s12	83.33	44.44	88.89	61.11
s13	66.67	44.44	44.44	44.44
s14	9.09	30	30.77	33.33
s15	62.5	55.56	55.56	55.56
s16	25	28.57	7.69	22.22
s17	14.28	57.14	28.57	25
s18	33.33	50	38.46	77.78
Experiment 2b: Percentage of valid trials for each condition
Subject	UpS/InvD	InvS/UpD	UpD/invS	InvD/UpS
s1	0.436667	0.166667	0.166667	0.346667
s2	0.2	0.2	0.4	0.4
s3	0.4	0.5	0.5	0.4
s4	0.5	0.25	0.333333	0.693333
s5	0.333333	1	0.5	0.5
s6	0.6	0.25	0.5	0.5
s7	0.5	0.333333	0.32	0.5
s8	1	0.25	0.75	0.25
s9	1	0.25	0.5	0.25
s10	0.6	0.2	0.8	0.75
s11	0.5	0.5	0.5	0.333333
s12	0.5	0.666667	0.2	1
s13	1	0.6	0.333333	0.666667
s14	0.6	0.6	0.333333	0.4
LEGEND
UpS/InvD	Static Upright central/ Dynamic Inverted peripheral
InvS/UpD	Static Inverted central/ Dynamic Upright peripheral
UpD/invS	Dynamic Upright central/ Static Inverted peripheral
InvD/UpS	Dynamic Inverted central/ Static Upright peripheral
