# Supplementary material for: Face Orientation and Motion Differently Affect the Deployment of Visual Attention in Newborns and 4-Month-Old Infants
Source: PLoS One. 2015 Sep 14;10(9):e0136965. doi: 10.1371/journal.pone.0136965 (PMC4569357; doi:10.1371/journal.pone.0136965)
Supplement: S2 Data — (XLSX) [file pone.0136965.s002.xlsx]

## Sheet: Foglio1
Experiment 1a: Saccade latency to the periphral stimulus
Subject	UpC/UpP	UpC/InvP	InvC/UpP	InvC/InvP
s1	677.83	841.14	914	947.33
s2	627	630	744.67	483.5
s3	571	1942.4	1004	814
s4	2325.33	1089.25	962	2014
s5	531.17	572.78	620.82	585.9
s6	545.43	969.4	797.14	1147.6
s7	720.63	756	635	500.83
s8	431.5	650.8	358	1696
s9	641	1183.75	1023.5	1875
s10	631	954.75	607.5	729.75
s11	540.67	566.36	462.9	679
s12	917.88	1089.21	415.33	382.2
s13	802.5	916.33	759.6	1032.83
s14	1437.5	989.33	664	1427.17
s15	656.29	963.78	1242.25	445
s16	750.36	662.14	796.2	581.11
s17	633.36	617.33	765.63	760.7
s18	766	1032.33	796.83	738
s19	736.5	745.25	768.75	579
s20	795.25	803.57	417	678.43
Experiment 1a: Saccade rate to the periphral stimulus
Subject	UpC/UpP	UpC/InvP	InvC/UpP	InvC/InvP
s1	1.57	1.31	1.35	1.3
s2	1.72	1.68	1.37	2.26
s3	1.75	0.69	1	1.23
s4	0.66	0.97	1.08	0.5
s5	2.18	1.92	1.69	1.99
s6	1.95	1.08	1.53	0.99
s7	1.46	1.41	1.73	2.14
s8	2.37	1.65	2.79	1.47
s9	1.56	1.02	1	0.53
s10	1.72	1.12	1.66	1.44
s11	2.23	2.02	2.29	1.9
s12	1.87	1.72	2.55	2.72
s13	1.33	1.21	1.44	1.18
s14	0.88	1.26	1.54	0.84
s15	1.65	1.65	1.95	2.3
s16	1.87	1.72	1.41	2.07
s17	1.82	1.76	1.73	1.45
s18	1.37	0.98	1.73	1.72
s19	1.49	1.42	1.38	1.87
s20	1.06	1.26	2.11	1.47
Experiment 1b: Saccade latency to the periphral stimulus
Subject	UpC/UpP	UpC/InvP	InvC/UpP	InvC/InvP
s1	1720	1425	5647	1260
s2	3333	1293	3020	2490
s3	2040	3600	2130	1110
s4	4020	3620	1287	1040
s5	2910	2500	2320	2987
s6	3640	2706	1828	1364
s7	1080	2540	1880	3750
s8	1600	5920	840	1970
s9	4740	2380	3940	3300
s10	2064	3190	3063	3144
s11	2275	4240	3233	2430
s12	2990	1860	2210	2333
s13	1787	6490	1780	1885
s14	6220	4073	1560	5800
LEGEND
UpC/UpP	Upright central/ Upright peripheral
UpC/InvP	Upright central/ Inverted peripheral
InvC/UpP	Inverted central/ Upright peripheral
InvC/InvP	Inverted central/ Inverted peripheral
Experiment 2a: Saccade latency to the periphral stimulus
Subject	UpS/InvD	InvS/UpD	UpD/invS	InvD/UpS
s1	313.69	321.08	390.67	303.4
s2	687	631.75	1087	1179.67
s3	712.43	816.56	998.4	527.4
s4	522	866	1164.5	481
s5	652.25	441.75	703	406.33
s6	560	764	400	716
s7	828	693.33	781.5	894.5
s8	333.33	447.5	596.67	445
s9	1001.5	765.88	731.36	475.2
s10	873.33	1030.8	856.5	742.67
s11	384	320	617	688.5
s12	481.07	434.125	460.875	434.45
s13	530.5	736	684.75	706
s14	1028	534.33	552.25	620.33
s15	772.2	909.4	1056.6	1006.2
s16	1506.67	1027.25	610	1470.5
s17	4299	1102.25	1226.5	1001.5
s18	734.5	1540.29	1232.4	771
Experiment 2a: Saccade rate to the periphral stimulus
Subject	UpS/InvD	InvS/UpD	UpD/invS	InvD/UpS
s1	3.30394	3.27372	2.79573	3.39258
s2	1.62295	1.69844	1.17697	0.884594
s3	1.6544	1.39417	1.70233	2.07972
s4	1.91571	1.15473	1.0052	2.079
s5	1.6571	2.35354	1.71861	2.49389
s6	1.97268	1.946	2.66313	1.39665
s7	1.20773	1.84926	1.54798	1.28497
s8	3.04063	2.25498	2.03626	2.67962
s9	1.62834	1.4792	1.58794	2.33218
s10	1.30803	1.24363	1.23501	1.4515
s11	2.61125	3.13852	1.94576	1.6287
s12	2.26044	2.436	2.37	2.43962
s13	2.12497	1.52657	1.54635	1.6025
s14	0.972763	2.13135	2.09781	2.18541
s15	1.47563	1.18914	1.1789	1.2678
s16	0.740113	0.996986	1.63934	0.699213
s17	0.232612	0.965068	0.837945	1.02831
s18	1.4616	0.920515	1.06749	1.37751
Experiment 2b: Saccade latency to the periphral stimulus
Subject	UpS/InvD	InvS/UpD	UpD/invS	InvD/UpS
s1	2760.14	1480	4600	3469.75
s2	1880	1060	2810	3370
s3	1180	4260	3200	2050
s4	1380	2380	1120	3469.75
s5	2540	2490.93	3540	3760
s6	2540	1760	3520	3690
s7	1027	1480	3239.46	580
s8	1785	3020	4253	4100
s9	3750	980	3360	5180
s10	1673	1000	1410	2827
s11	4240	4380	2490	6190
s12	3760	3480	4620	2950
s13	2847	2760	3680	1610
s14	7280	4380	3510	5330
LEGEND
UpS/InvD	Static Upright central/ Dynamic Inverted peripheral
InvS/UpD	Static Inverted central/ Dynamic Upright peripheral
UpD/invS	Dynamic Upright central/ Static Inverted peripheral
InvD/UpS	Dynamic Inverted central/ Static Upright peripheral
